# Supplementary material for: A Longitudinal Examination of Real-World Sedentary Behavior in Adults with Schizophrenia-Spectrum Disorders in a Clinical Trial of Combined Oxytocin and Cognitive Behavioral Social Skills Training
Source: Behav Sci (Basel). 2022 Feb 23;12(3):60. doi: 10.3390/bs12030060 (PMC8945120; doi:10.3390/bs12030060)
Supplement: Supplementary file 1 [file behavsci-12-00060-s001.zip]

Archive with 1 entries (1 files):
- behavsci-1582146-supplementary.pdf
